# Supplementary material for: Italian XEN-Glaucoma Treatment Registry (XEN-GTR): Effectiveness and Safety at 36 Months of XEN45 Implant
Source: J Clin Med. 2024 Dec 3;13(23):7370. doi: 10.3390/jcm13237370 (PMC11641929; doi:10.3390/jcm13237370)
Supplement: Supplementary file 1 [file jcm-13-07370-s001.zip]

Archive with 8 entries (7 files):
- Supplementary Files/
- Supplementary Files/Figure S1.tiff
- Supplementary Files/Figure S2.tiff
- Supplementary Files/Figure S3.png
- Supplementary Files/Figure S4.png
- Supplementary Files/Figure S5.png
- Supplementary Files/Figure S6.png
- Supplementary Files/Supplementary Tables.pdf
